# Supplementary material for: PhaseME: Automatic rapid assessment of phasing quality and phasing improvement
Source: Gigascience. 2020 Jul 24;9(7):giaa078. doi: 10.1093/gigascience/giaa078 (PMC7379178; doi:10.1093/gigascience/giaa078)
Supplement: giaa078_Supplemental_Tables [file giaa078_supplemental_tables.zip]

Archive with 1 entries (1 files):
- PhaseME_SuppTables.xlsx
