# Supplementary material for: PhaseME: Automatic rapid assessment of phasing quality and phasing improvement
Source: Gigascience. 2020 Jul 24;9(7):giaa078. doi: 10.1093/gigascience/giaa078 (PMC7379178; doi:10.1093/gigascience/giaa078)
Supplement: giaa078_Supplemental_Tables [file giaa078_supplemental_tables.zip › PhaseME_SuppTables.xlsx]

## Sheet: SuppTab1 Long switch errors
Supplementary Table 1. Number of long switches for different thresholds using precomputed pair list.
Technology	Chr	Raw	ShapeIT	Precomputed with EUR_AF>0.1	Precomputed with EUR_AF> 0.01	Precomputed with EUR_AF> 0.001	Precomputed with EUR_AF>0.0001
CCS	1	24	12	16	15	21	24
CCS	2	11	7	4	10	10	11
CCS	3	6	2	1	3	4	5
CCS	4	9	3	4	7	8	9
CCS	5	11	4	7	10	10	9
CCS	6	11	8	8	8	9	11
CCS	7	19	11	7	12	14	19
CCS	8	8	4	3	5	8	8
CCS	9	7	3	3	5	7	7
CCS	10	13	7	9	10	12	13
CCS	11	11	4	8	9	8	11
CCS	12	17	5	10	15	17	17
CCS	13	9	4	3	7	8	9
CCS	14	7	2	3	4	6	7
CCS	15	6	3	3	5	6	6
CCS	16	13	11	10	11	12	13
CCS	17	12	5	6	12	10	12
CCS	18	6	3	4	5	5	6
CCS	19	8	4	4	7	8	8
CCS	20	14	7	8	13	12	14
CCS	21	5	2	3	4	4	5
CCS	22	3	0	2	2	1	3
CLR	1	38	21	19	29	35	38
CLR	2	34	11	20	30	33	34
CLR	3	29	14	16	25	27	29
CLR	4	27	12	16	21	27	27
CLR	5	25	12	16	21	22	24
CLR	6	38	23	26	31	36	36
CLR	7	23	12	14	18	21	23
CLR	8	15	8	9	11	15	15
CLR	9	18	6	6	10	17	17
CLR	10	29	18	15	23	24	29
CLR	11	23	8	13	14	22	20
CLR	12	22	13	13	22	22	22
CLR	13	20	12	16	14	17	19
CLR	14	16	8	9	14	14	15
CLR	15	17	13	13	14	16	17
CLR	16	23	14	18	18	23	23
CLR	17	21	13	13	18	20	21
CLR	18	18	11	7	16	16	18
CLR	19	23	13	15	14	21	22
CLR	20	14	7	6	11	12	14
CLR	21	14	11	7	12	11	14
CLR	22	10	5	6	8	10	10
ONT	1	48	43	42	50	54	51
ONT	2	74	64	50	60	77	56
ONT	3	43	41	38	51	59	45
ONT	4	56	43	43	49	55	56
ONT	5	47	35	32	41	46	47
ONT	6	47	36	30	39	42	47
ONT	7	37	32	27	32	35	37
ONT	8	42	37	29	35	42	42
ONT	9	37	31	26	28	32	29
ONT	10	37	33	18	23	31	42
ONT	11	49	33	44	42	49	48
ONT	12	39	36	29	38	40	39
ONT	13	32	25	18	28	29	30
ONT	14	21	18	15	18	19	22
ONT	15	27	25	17	24	24	29
ONT	16	30	21	17	23	23	22
ONT	17	21	21	18	29	24	26
ONT	18	23	19	20	25	25	23
ONT	19	18	16	13	20	20	20
ONT	20	22	18	12	17	21	21
ONT	21	18	16	13	14	13	16
ONT	22	13	4	7	8	9	11
10X	1	6	5	2	3	3	6
10X	2	3	3	0	1	2	3
10X	3	0	0	0	0	0	0
10X	4	1	1	1	1	1	1
10X	5	7	5	3	2	3	2
10X	6	1	0	1	1	1	1
10X	7	5	5	3	5	4	5
10X	8	7	2	0	1	3	7
10X	9	8	3	3	3	3	8
10X	10	0	0	0	0	0	0
10X	11	0	0	0	0	0	0
10X	12	1	1	1	1	1	1
10X	13	2	1	1	0	0	2
10X	14	0	0	0	0	0	0
10X	15	5	5	5	5	5	5
10X	16	2	2	0	2	2	1
10X	17	1	1	1	1	1	1
10X	18	0	0	0	0	0	0
10X	19	0	0	0	0	0	0
10X	20	0	0	0	0	0	0
10X	21	0	0	0	0	0	0
10X	22	1	1	0	1	1	1

## Sheet: SuppTab2 Short switch errors
Supplementary Table 2. Number of short (1-20bp) switches for different thresholds using precomputed pair list.
Technology	Chr	Raw	ShapeIT	Precomputed with EUR_AF>0.1	Precomputed with EUR_AF> 0.01	Precomputed with EUR_AF> 0.001	Precomputed with EUR_AF>0.0001
CCS	1	43	37	51	51	46	43
CCS	2	25	21	28	27	26	25
CCS	3	22	23	23	30	29	28
CCS	4	21	18	25	23	23	21
CCS	5	15	12	17	16	16	16
CCS	6	36	34	39	39	37	36
CCS	7	28	23	29	35	33	28
CCS	8	22	14	22	23	22	22
CCS	9	33	23	31	32	32	34
CCS	10	22	16	23	20	21	22
CCS	11	15	10	17	18	19	19
CCS	12	11	10	17	14	13	13
CCS	13	10	9	13	12	11	11
CCS	14	24	25	23	28	24	25
CCS	15	22	19	24	23	22	22
CCS	16	16	13	19	20	19	18
CCS	17	31	26	34	31	34	32
CCS	18	3	2	5	4	4	4
CCS	19	12	8	14	13	12	12
CCS	20	16	12	22	15	22	15
CCS	21	21	18	19	18	21	22
CCS	22	7	5	7	8	9	7
CLR	1	152	133	156	156	153	152
CLR	2	119	91	120	121	123	119
CLR	3	69	46	77	73	74	71
CLR	4	84	61	88	88	85	84
CLR	5	75	50	77	78	79	76
CLR	6	75	60	87	85	81	75
CLR	7	97	75	100	100	98	97
CLR	8	81	67	88	85	82	81
CLR	9	79	62	77	80	79	79
CLR	10	59	49	67	64	64	59
CLR	11	69	49	75	75	68	71
CLR	12	43	24	54	47	44	43
CLR	13	28	20	33	33	33	30
CLR	14	88	75	93	90	90	91
CLR	15	59	51	64	63	61	59
CLR	16	65	56	64	70	66	66
CLR	17	67	60	68	70	69	66
CLR	18	17	11	22	20	19	19
CLR	19	24	17	26	30	24	25
CLR	20	29	22	36	34	32	29
CLR	21	29	24	32	31	32	30
CLR	22	44	41	44	48	45	46
ONT	1	68	74	97	89	76	68
ONT	2	64	70	94	89	73	64
ONT	3	25	26	48	40	30	26
ONT	4	25	28	39	42	33	25
ONT	5	35	36	48	47	38	33
ONT	6	32	36	53	44	40	38
ONT	7	69	71	79	71	76	75
ONT	8	35	37	52	47	39	39
ONT	9	24	26	36	30	29	28
ONT	10	30	28	40	40	33	30
ONT	11	23	28	42	37	31	31
ONT	12	17	20	29	28	22	15
ONT	13	6	10	30	20	14	9
ONT	14	45	42	50	48	48	48
ONT	15	54	54	67	59	59	54
ONT	16	43	46	49	47	45	44
ONT	17	32	26	41	28	33	32
ONT	18	11	10	19	14	12	15
ONT	19	9	12	21	14	14	11
ONT	20	16	13	25	21	16	15
ONT	21	12	11	19	18	17	14
ONT	22	23	23	26	26	24	14
10X	1	197	196	204	201	200	197
10X	2	75	78	77	79	78	75
10X	3	30	27	28	28	30	30
10X	4	34	35	36	35	36	35
10X	5	47	48	48	49	48	49
10X	6	53	53	56	55	53	53
10X	7	44	45	46	46	45	45
10X	8	67	68	69	68	67	67
10X	9	287	287	289	289	290	287
10X	10	37	36	39	36	36	36
10X	11	22	22	23	23	23	22
10X	12	21	21	21	21	21	21
10X	13	7	6	7	8	7	7
10X	14	66	65	65	66	66	67
10X	15	64	64	64	64	64	64
10X	16	37	35	37	36	36	36
10X	17	79	62	62	62	79	80
10X	18	19	19	19	19	19	20
10X	19	18	18	17	18	18	18
10X	20	10	11	11	11	11	11
10X	21	73	73	73	73	73	74
10X	22	69	69	63	69	69	69

## Sheet: SuppTab3 Benchmarking variant c
	True-pos-baseline	True-pos-call	False-pos	False-neg	Precision	Sensitivity	F-measure
ONT	128770	128763	64496	24782	0.6663	0.8386	0.7426
10Xgenomics	150460	150467	61392	3092	0.7102	0.9799	0.8235
CLR	132607	132601	56799	20945	0.7001	0.8636	0.7733
HiFi	132549	132551	29995	21003	0.8155	0.8632	0.8387
Illumina	133076	133073	44932	20476	0.7476	0.8027	0.8027
